# Supplementary material for: Stable RuIr Nanoalloy Catalyst for Levulinic Acid Hydrogenation Reaction
Source: Molecules. 2024 Dec 29;30(1):93. doi: 10.3390/molecules30010093 (PMC11721684; doi:10.3390/molecules30010093)
Supplement: Supplementary file 1 [file molecules-30-00093-s001.zip]

Archive with 1 entries (1 files):
- molecules-3309584-supplementary.pdf
